# Supplementary material for: Blood Flow Restriction Training in Nonspecific Shoulder Pain: Study Protocol of a Crossover Randomised Controlled Trial
Source: Sports (Basel). 2023 Oct 9;11(10):197. doi: 10.3390/sports11100197 (PMC10610701; doi:10.3390/sports11100197)
Supplement: Supplementary file 1 [file sports-11-00197-s001.zip]

Archive with 1 entries (1 files):
- sports-2618243-supplementary.pdf
